# Supplementary material for: Computational Analysis Reveals Unique Binding Patterns of Oxygenated and Deoxygenated Myoglobin to the Outer Mitochondrial Membrane
Source: Biomolecules. 2023 Jul 17;13(7):1138. doi: 10.3390/biom13071138 (PMC10377724; doi:10.3390/biom13071138)
Supplement: Supplementary file 1 [file biomolecules-13-01138-s001.zip]

Archive with 6 entries (6 files):
- Figure. S1.tif
- Figure. S2.tif
- Figure. S3.tif
- Figure. S4.tif
- Table S1.tif
- Table S2.tif
